# Supplementary material for: Population Genetic Structure of the Dwarf Seahorse (Hippocampus zosterae) in Florida
Source: PLoS One. 2015 Jul 22;10(7):e0132308. doi: 10.1371/journal.pone.0132308 (PMC4511636; doi:10.1371/journal.pone.0132308)
Supplement: S2 Table — Background data tests conducted in IBD Web Service; pairwise estimates of geographic distance (rounded to the nearest km) between sampling locations are shown on the upper diagonal; pairwise estimates of genetic distance (ΦST) are shown on the lower diagonal. (XLSX) [file pone.0132308.s004.xlsx]

## Sheet: Sheet1
	A	B	D	E	F	G	I
A	-	1	26	375	92	437	897
B	-0.02634	-	27	376	93	438	898
D	-0.00383	0.00585	-	348	66	400	871
E	0.05174	0.0625	0.07015	-	335	52	531
F	0.03014	0.0472	0.07868	0.11211	-	387	843
G	0.04961	0.03366	0.07889	0.00466	0.09227	-	567
I	0.75083	0.77426	0.77635	0.75336	0.77868	0.72775	-
